# Supplementary material for: Long Chain N3-PUFA Decreases ACE2 Protein Levels and Prevents SARS-CoV-2 Cell Entry
Source: Int J Mol Sci. 2022 Nov 10;23(22):13825. doi: 10.3390/ijms232213825 (PMC9695276; doi:10.3390/ijms232213825)
Supplement: Supplementary file 1 [file ijms-23-13825-s001.zip]

Archive with 1 entries (1 files):
- ijms-1868182-supplementary.pdf
